# Supplementary material for: Bladder-draining lymph nodes support germinal center B cell responses during urinary tract infection in mice
Source: Infect Immun. 2023 Oct 26;91(11):e00317-23. doi: 10.1128/iai.00317-23 (PMC10652902; doi:10.1128/iai.00317-23)
Supplement: Supplemental file 2 — Raw data table with urinalysis CFU values. [file iai.00317-23-s0002.xlsx]

## Sheet: WT only
Supplementary File 2 - Raw input used for ZINBMM analysis
This file contains the individual data points used for ZINBMM analysis in the R software package, in long format. "Day" refers to the day post inoculation that the urine sample was taken, "Mouse" refers to the mouse number, "strain" refers to the mouse strain (where WT is C57BL/6J and RAG is rag1-/-), "CFU_mL" refers to the raw CFU/mL value calculated via bacterial quantification.
This tab contains the data from 1 experimental repeat with only WT mice (n =10).
Day	Mouse	strain	CFU_mL
1	1	WT	0
1	2	WT	500
1	3	WT	0
1	4	WT	0
1	5	WT	75000
1	6	WT	0
1	7	WT	0
1	8	WT	27000
1	9	WT	1000
1	10	WT	500
3	1	WT	0
3	2	WT	0
3	3	WT	500
3	4	WT	0
3	5	WT	0
3	6	WT	500
3	7	WT	0
3	8	WT	0
3	9	WT	0
3	10	WT	0
7	1	WT	0
7	2	WT	0
7	3	WT	150
7	4	WT	0
7	5	WT	0
7	6	WT	33500
7	7	WT	0
7	8	WT	0
7	9	WT	0
7	10	WT	300
10	1	WT	0
10	2	WT	0
10	3	WT	0
10	4	WT	0
10	5	WT	0
10	6	WT	0
10	7	WT	0
10	8	WT	0
10	9	WT	0
10	10	WT	0
14	1	WT	0
14	2	WT	0
14	3	WT	0
14	4	WT	0
14	5	WT	11500
14	6	WT	2.7e+07
14	7	WT	50
14	8	WT	0
14	9	WT	0
14	10	WT	0
17	1	WT	0
17	2	WT	0
17	3	WT	150
17	4	WT	0
17	5	WT	0
17	6	WT	5000
17	7	WT	0
17	8	WT	0
17	9	WT	0
17	10	WT	0
21	1	WT	0
21	2	WT	0
21	3	WT	0
21	4	WT	0
21	5	WT	0
21	7	WT	0
21	8	WT	0
21	10	WT	100000
24	1	WT	0
24	2	WT	0
24	3	WT	0
24	4	WT	0
24	5	WT	500
24	7	WT	0
24	8	WT	500
24	9	WT	0
24	10	WT	0
28	1	WT	0
28	2	WT	1500
28	3	WT	0
28	4	WT	0
28	5	WT	0
28	6	WT	1100
28	7	WT	0
28	8	WT	0
28	9	WT	0
28	10	WT	5500

## Sheet: WT and rag
Supplementary File 2 - Raw input used for ZINBMM analysis
This file contains the individual data points used for ZINBMM analysis in the R software package, in long format. "Day" refers to the day post inoculation that the urine sample was taken, "Mouse" refers to the mouse number, "strain" refers to the mouse strain (where WT is C57BL/6J and RAG is rag1-/-), "CFU_mL" refers to the raw CFU/mL value calculated via bacterial quantification, "repeat" refers…
This tab contains the data from 2 experimental repeats with both WT mice (n = 16) and rag1-/- mice (n =11).
Day	Mouse	strain	CFU_mL	repeat
1	1	WT	13500	1
1	2	WT	0	1
1	3	WT	1800000	1
1	4	WT	650000	1
1	5	WT	13500	1
1	6	WT	0	1
1	7	WT	150	2
1	8	WT	235000	2
1	9	WT	17500	2
1	10	WT	42500	2
1	11	WT	50	2
1	12	WT	20000	2
1	13	WT	35500	2
1	14	WT	0	2
1	15	WT	350	2
1	16	WT	0	2
1	17	RAG	7100	1
1	18	RAG	4650	1
1	19	RAG	100	1
1	20	RAG	650	1
1	21	RAG	50	1
1	22	RAG	0	1
1	23	RAG	50	2
1	24	RAG	135000	2
1	26	RAG	1000000	2
1	27	RAG	600	2
3	1	WT	0	1
3	2	WT	0	1
3	3	WT	0	1
3	4	WT	500	1
3	5	WT	330000	1
3	6	WT	0	1
3	7	WT	265000	2
3	8	WT	200	2
3	9	WT	0	2
3	10	WT	47000	2
3	11	WT	450	2
3	12	WT	50	2
3	13	WT	0	2
3	14	WT	0	2
3	15	WT	0	2
3	16	WT	0	2
3	17	RAG	0	1
3	18	RAG	0	1
3	19	RAG	400	1
3	20	RAG	0	1
3	21	RAG	0	1
3	22	RAG	1100	1
3	23	RAG	2250	2
3	24	RAG	52500000	2
3	25	RAG	0	2
3	26	RAG	750	2
3	27	RAG	2100	2
7	1	WT	0	1
7	2	WT	5500000	1
7	3	WT	13500000	1
7	4	WT	19000000	1
7	5	WT	0	1
7	6	WT	0	1
7	7	WT	2200	2
7	8	WT	59000	2
7	9	WT	0	2
7	10	WT	0	2
7	11	WT	0	2
7	12	WT	0	2
7	13	WT	50	2
7	14	WT	0	2
7	15	WT	0	2
7	16	WT	0	2
7	17	RAG	150	1
7	18	RAG	1700000	1
7	19	RAG	300	1
7	20	RAG	200	1
7	21	RAG	350	1
7	22	RAG	800	1
7	23	RAG	265000	2
7	24	RAG	18000	2
7	25	RAG	32000	2
7	26	RAG	92500000	2
10	1	WT	0	1
10	2	WT	2050	1
10	3	WT	22500000	1
10	4	WT	0	1
10	5	WT	750	1
10	6	WT	0	1
10	7	WT	11500000	2
10	8	WT	0	2
10	9	WT	0	2
10	10	WT	0	2
10	11	WT	0	2
10	12	WT	0	2
10	13	WT	50	2
10	14	WT	0	2
10	15	WT	0	2
10	16	WT	0	2
10	17	RAG	0	1
10	18	RAG	350	1
10	19	RAG	3500	1
10	20	RAG	0	1
10	21	RAG	50	1
10	22	RAG	0	1
10	23	RAG	500	2
10	24	RAG	1150	2
10	25	RAG	0	2
10	26	RAG	117000000	2
10	27	RAG	1250000	2
14	1	WT	0	1
14	2	WT	0	1
14	3	WT	40000000	1
14	4	WT	1250	1
14	5	WT	19000000	1
14	6	WT	0	1
14	7	WT	17500000	2
14	8	WT	500	2
14	9	WT	0	2
14	10	WT	34000	2
14	11	WT	0	2
14	12	WT	0	2
14	13	WT	0	2
14	14	WT	0	2
14	15	WT	0	2
14	16	WT	300	2
14	17	RAG	0	1
14	18	RAG	0	1
14	19	RAG	300	1
14	20	RAG	250	1
14	21	RAG	0	1
14	22	RAG	0	1
14	23	RAG	0	2
14	24	RAG	0	2
14	25	RAG	5500	2
14	26	RAG	42000000	2
17	1	WT	650	1
17	2	WT	50	1
17	3	WT	57000000	1
17	4	WT	6000	1
17	5	WT	410000	1
17	6	WT	0	1
17	7	WT	15500000	2
17	9	WT	0	2
17	10	WT	0	2
17	11	WT	0	2
17	12	WT	0	2
17	13	WT	1950000	2
17	14	WT	0	2
17	15	WT	25500000	2
17	16	WT	0	2
17	18	RAG	0	1
17	19	RAG	500	1
17	20	RAG	1450	1
17	21	RAG	750	1
17	22	RAG	600	1
17	23	RAG	1000	2
17	24	RAG	1550	2
17	26	RAG	140500000	2
17	27	RAG	365000	2
21	1	WT	0	1
21	2	WT	0	1
21	3	WT	37500000	1
21	4	WT	500	1
21	5	WT	1300000	1
21	6	WT	0	1
21	7	WT	22500000	2
21	8	WT	0	2
21	9	WT	0	2
21	10	WT	0	2
21	11	WT	0	2
21	12	WT	4500	2
21	13	WT	50	2
21	14	WT	0	2
21	15	WT	0	2
21	16	WT	0	2
21	17	RAG	0	1
21	18	RAG	145000	1
21	19	RAG	3000	1
21	20	RAG	9500	1
21	21	RAG	2500	1
21	22	RAG	4350000	1
21	23	RAG	0	2
21	25	RAG	0	2
21	26	RAG	60500000	2
21	27	RAG	60000	2
24	1	WT	0	1
24	2	WT	0	1
24	3	WT	650	1
24	4	WT	0	1
24	5	WT	0	1
24	6	WT	335000	1
24	17	RAG	27000	1
24	18	RAG	0	1
24	19	RAG	0	1
24	20	RAG	0	1
24	22	RAG	95000	1
28	1	WT	0	1
28	2	WT	0	1
28	3	WT	315000	1
28	4	WT	0	1
28	5	WT	4050000	1
28	6	WT	0	1
28	7	WT	41500000	2
28	8	WT	0	2
28	9	WT	0	2
28	10	WT	0	2
28	11	WT	0	2
28	12	WT	100	2
28	13	WT	110000000	2
28	14	WT	200	2
28	15	WT	0	2
28	16	WT	0	2
28	17	RAG	175000	1
28	18	RAG	45000	1
28	19	RAG	1000000	1
28	20	RAG	0	1
28	21	RAG	0	1
28	22	RAG	0	1
28	23	RAG	0	2
28	24	RAG	0	2
28	26	RAG	20000000	2
28	27	RAG	30000000	2

## Sheet: Combined
Supplementary File 2 - Raw input used for ZINBMM analysis
This file contains the individual data points used for ZINBMM analysis in the R software package, in long format. "Day" refers to the day post inoculation that the urine sample was taken, "Mouse" refers to the mouse number, "strain" refers to the mouse strain (where WT is C57BL/6J and RAG is rag1-/-), "CFU_mL" refers to the raw CFU/mL value calculated via bacterial quantification, "repeat" refers…
This tab contains the previous two tabs combined, showing data from 3 experimental repeats with both WT (n = 26) and rag1-/- (n = 11) mice.
Day	Mouse	strain	CFU_mL	repeat
1	1	WT	13500	1
1	2	WT	0	1
1	3	WT	1800000	1
1	4	WT	650000	1
1	5	WT	13500	1
1	6	WT	0	1
1	7	WT	150	2
1	8	WT	235000	2
1	9	WT	17500	2
1	10	WT	42500	2
1	11	WT	50	2
1	12	WT	20000	2
1	13	WT	35500	2
1	14	WT	0	2
1	15	WT	350	2
1	16	WT	0	2
1	17	RAG	7100	1
1	18	RAG	4650	1
1	19	RAG	100	1
1	20	RAG	650	1
1	21	RAG	50	1
1	22	RAG	0	1
1	23	RAG	50	2
1	24	RAG	135000	2
1	26	RAG	1000000	2
1	27	RAG	600	2
1	28	WT	0	3
1	29	WT	500	3
1	30	WT	0	3
1	31	WT	0	3
1	32	WT	75000	3
1	33	WT	0	3
1	34	WT	0	3
1	35	WT	27000	3
1	36	WT	1000	3
1	37	WT	500	3
3	1	WT	0	1
3	2	WT	0	1
3	3	WT	0	1
3	4	WT	500	1
3	5	WT	330000	1
3	6	WT	0	1
3	7	WT	265000	2
3	8	WT	200	2
3	9	WT	0	2
3	10	WT	47000	2
3	11	WT	450	2
3	12	WT	50	2
3	13	WT	0	2
3	14	WT	0	2
3	15	WT	0	2
3	16	WT	0	2
3	17	RAG	0	1
3	18	RAG	0	1
3	19	RAG	400	1
3	20	RAG	0	1
3	21	RAG	0	1
3	22	RAG	1100	1
3	23	RAG	2250	2
3	24	RAG	52500000	2
3	25	RAG	0	2
3	26	RAG	750	2
3	27	RAG	2100	2
3	28	WT	0	3
3	29	WT	0	3
3	30	WT	500	3
3	31	WT	0	3
3	32	WT	0	3
3	33	WT	500	3
3	34	WT	0	3
3	35	WT	0	3
3	36	WT	0	3
3	37	WT	0	3
7	1	WT	0	1
7	2	WT	5500000	1
7	3	WT	13500000	1
7	4	WT	19000000	1
7	5	WT	0	1
7	6	WT	0	1
7	7	WT	2200	2
7	8	WT	59000	2
7	9	WT	0	2
7	10	WT	0	2
7	11	WT	0	2
7	12	WT	0	2
7	13	WT	50	2
7	14	WT	0	2
7	15	WT	0	2
7	16	WT	0	2
7	17	RAG	150	1
7	18	RAG	1700000	1
7	19	RAG	300	1
7	20	RAG	200	1
7	21	RAG	350	1
7	22	RAG	800	1
7	23	RAG	265000	2
7	24	RAG	18000	2
7	25	RAG	32000	2
7	26	RAG	92500000	2
7	28	WT	0	3
7	29	WT	0	3
7	30	WT	150	3
7	31	WT	0	3
7	32	WT	0	3
7	33	WT	33500	3
7	34	WT	0	3
7	35	WT	0	3
7	36	WT	0	3
7	37	WT	300	3
10	1	WT	0	1
10	2	WT	2050	1
10	3	WT	22500000	1
10	4	WT	0	1
10	5	WT	750	1
10	6	WT	0	1
10	7	WT	11500000	2
10	8	WT	0	2
10	9	WT	0	2
10	10	WT	0	2
10	11	WT	0	2
10	12	WT	0	2
10	13	WT	50	2
10	14	WT	0	2
10	15	WT	0	2
10	16	WT	0	2
10	17	RAG	0	1
10	18	RAG	350	1
10	19	RAG	3500	1
10	20	RAG	0	1
10	21	RAG	50	1
10	22	RAG	0	1
10	23	RAG	500	2
10	24	RAG	1150	2
10	25	RAG	0	2
10	26	RAG	117000000	2
10	27	RAG	1250000	2
10	28	WT	0	3
10	29	WT	0	3
10	30	WT	0	3
10	31	WT	0	3
10	32	WT	0	3
10	33	WT	0	3
10	34	WT	0	3
10	35	WT	0	3
10	36	WT	0	3
10	37	WT	0	3
14	1	WT	0	1
14	2	WT	0	1
14	3	WT	40000000	1
14	4	WT	1250	1
14	5	WT	19000000	1
14	6	WT	0	1
14	7	WT	17500000	2
14	8	WT	500	2
14	9	WT	0	2
14	10	WT	34000	2
14	11	WT	0	2
14	12	WT	0	2
14	13	WT	0	2
14	14	WT	0	2
14	15	WT	0	2
14	16	WT	300	2
14	17	RAG	0	1
14	18	RAG	0	1
14	19	RAG	300	1
14	20	RAG	250	1
14	21	RAG	0	1
14	22	RAG	0	1
14	23	RAG	0	2
14	24	RAG	0	2
14	25	RAG	5500	2
14	26	RAG	42000000	2
14	28	WT	0	3
14	29	WT	0	3
14	30	WT	0	3
14	31	WT	0	3
14	32	WT	11500	3
14	33	WT	2.7e+07	3
14	34	WT	50	3
14	35	WT	0	3
14	36	WT	0	3
14	37	WT	0	3
17	1	WT	650	1
17	2	WT	50	1
17	3	WT	57000000	1
17	4	WT	6000	1
17	5	WT	410000	1
17	6	WT	0	1
17	7	WT	15500000	2
17	9	WT	0	2
17	10	WT	0	2
17	11	WT	0	2
17	12	WT	0	2
17	13	WT	1950000	2
17	14	WT	0	2
17	15	WT	25500000	2
17	16	WT	0	2
17	18	RAG	0	1
17	19	RAG	500	1
17	20	RAG	1450	1
17	21	RAG	750	1
17	22	RAG	600	1
17	23	RAG	1000	2
17	24	RAG	1550	2
17	26	RAG	140500000	2
17	27	RAG	365000	2
17	28	WT	0	3
17	29	WT	0	3
17	30	WT	150	3
17	31	WT	0	3
17	32	WT	0	3
17	33	WT	5000	3
17	34	WT	0	3
17	35	WT	0	3
17	36	WT	0	3
17	37	WT	0	3
21	1	WT	0	1
21	2	WT	0	1
21	3	WT	37500000	1
21	4	WT	500	1
21	5	WT	1300000	1
21	6	WT	0	1
21	7	WT	22500000	2
21	8	WT	0	2
21	9	WT	0	2
21	10	WT	0	2
21	11	WT	0	2
21	12	WT	4500	2
21	13	WT	50	2
21	14	WT	0	2
21	15	WT	0	2
21	16	WT	0	2
21	17	RAG	0	1
21	18	RAG	145000	1
21	19	RAG	3000	1
21	20	RAG	9500	1
21	21	RAG	2500	1
21	22	RAG	4350000	1
21	23	RAG	0	2
21	25	RAG	0	2
21	26	RAG	60500000	2
21	27	RAG	60000	2
21	28	WT	0	3
21	29	WT	0	3
21	30	WT	0	3
21	31	WT	0	3
21	32	WT	0	3
21	34	WT	0	3
21	35	WT	0	3
21	37	WT	100000	3
24	1	WT	0	1
24	2	WT	0	1
24	3	WT	650	1
24	4	WT	0	1
24	5	WT	0	1
24	6	WT	335000	1
24	17	RAG	27000	1
24	18	RAG	0	1
24	19	RAG	0	1
24	20	RAG	0	1
24	22	RAG	95000	1
24	28	WT	0	3
24	29	WT	0	3
24	30	WT	0	3
24	31	WT	0	3
24	32	WT	500	3
24	34	WT	0	3
24	35	WT	500	3
24	36	WT	0	3
24	37	WT	0	3
28	1	WT	0	1
28	2	WT	0	1
28	3	WT	315000	1
28	4	WT	0	1
28	5	WT	4050000	1
28	6	WT	0	1
28	7	WT	41500000	2
28	8	WT	0	2
28	9	WT	0	2
28	10	WT	0	2
28	11	WT	0	2
28	12	WT	100	2
28	13	WT	110000000	2
28	14	WT	200	2
28	15	WT	0	2
28	16	WT	0	2
28	17	RAG	175000	1
28	18	RAG	45000	1
28	19	RAG	1000000	1
28	20	RAG	0	1
28	21	RAG	0	1
28	22	RAG	0	1
28	23	RAG	0	2
28	24	RAG	0	2
28	26	RAG	20000000	2
28	27	RAG	30000000	2
28	28	WT	0	3
28	29	WT	1500	3
28	30	WT	0	3
28	31	WT	0	3
28	32	WT	0	3
28	33	WT	1100	3
28	34	WT	0	3
28	35	WT	0	3
28	36	WT	0	3
28	37	WT	5500	3
